# Supplementary material for: The Histone Demethylase Jarid1b (Kdm5b) Is a Novel Component of the Rb Pathway and Associates with E2f-Target Genes in MEFs during Senescence
Source: PLoS One. 2011 Sep 27;6(9):e25235. doi: 10.1371/journal.pone.0025235 (PMC3181323; doi:10.1371/journal.pone.0025235)
Supplement: Table S1 — Chromatin modifiers knockdown library. Sequences of knockdown vectors and sequences of primers are depicted. (XLS) [file pone.0025235.s004.xls]

## Sheet: library annotation
Supplemental table 1
	pRSi_shRNA library directed against genes involved in epigenetic regulation
	Name	No:	Mol.Weight (kDa)	ORF(bps)
	JmjC-domain-containing histone lysine demethylases
1	JHDM1A	NM_012308	133	3500
2	JHDM1B	NM_032590	152	4000
3	JMJD5	NM_024773	47	1200
4	FIH	NM_017902	40	1000
5	HR	NM_005144	130	3600
6	HSPBAP1	NM_024610	22	600
7	JARID1A	NM_005056	196	5166
8	JARID1B	NM_006618	190	5100
9	JARID1C	NM_004187	176	4700
10	JARID1D	NM_004653	174	4600
11	JARID2	NM_004973	139	3750
12	JHDM2A	NM_018433	147	4000
13	JHDM2B	NM_016604	191	5300
14	JHDM2C	NM_004241	285	7600
15	JHDM3A	NM_014663	121	3100
16	JHDM3B	NM_015015	122	3300
17	JHDM3C	NM_015061	120	3200
18	JHDM3D	NM_018039	58	1600
19	JMJD3	NM_001080424	183	5000
20	JMJD4	NM_023007	52	1400
21	PHF2	NM_005392	36	1000
22	PHF8	NM_015107	118	3200
23	PTDSR	NM_015167	46	1200
24	UTX	NM_021140	154	4200
25	UTY	NM_007125	150	4000
	non-JmJC domain containing histone lysine demethylases (LSD1 family)
26	LSD1	NM_001009999/NM_015013 (short isoform)	92	2500
27	AOF1	NM_153042	22	600
28	PPOX	NM_000309	51	1400
29	MAOA	NM_000240	60	1600
30	MAOB	NM_000898	59	1600
31	SMOX	NM_175839	62	1700
32	PAOX	NM_152911	70	1900
33	IL4i1	NM_152899	63	1700
34	LAO1 (mouse)	NM_133892	58	1600
	Methyl CpG binding proteins
35	kaiso	NM_006777	74	2000
36	MBD1	NM_015846	67	1800
37	MBD2	NM_003927	43	1200
38	MBD3	NM_003926	33	900
39	MBD4	NM_003925	66	1700
40	MBD5	NM_018328	160	4400
41	MBD6	NM_052897	101	3000
42	MeCP2	NM_004992	53	1500
43	BAZ2A	NM_013449	208	5600
44	BAZ2B	NM_013450	220	5900
45	SETDB1	NM_012432	82	2200
46	SETDB2	NM_031915	82	2200
47	DNMT1	NM_001379	183	4800
48	DNMT3A	NM_175629	102	2700
49	DNMT3B3	NM_006892	96	2600
50	CGBP	NM_014593	76	2000

## Sheet: library sequence
Methyl CpG binding proteins				shRNAsence	shRNAasence
Kaiso	1	GCAAGGTTTATGCAAATAT		GATCCCGCAAGGTTTATGCAAATATTTCAAGAGAATATTTGCATAAACCTTGCTTTTTGGAAA	AGCTTTTCCAAAAAGCAAGGTTTATGCAAATATTCTCTTGAAATATTTGCATAAACCTTGCGG
	2	ACAAGCGTATGAAAGTAAA		GATCCCACAAGCGTATGAAAGTAAATTCAAGAGATTTACTTTCATACGCTTGTTTTTTGGAAA	AGCTTTTCCAAAAAACAAGCGTATGAAAGTAAATCTCTTGAATTTACTTTCATACGCTTGTGG
	3	GATGAAGCCCAAGATAATG		GATCCCGATGAAGCCCAAGATAATGTTCAAGAGACATTATCTTGGGCTTCATCTTTTTGGAAA	AGCTTTTCCAAAAAGATGAAGCCCAAGATAATGTCTCTTGAACATTATCTTGGGCTTCATCGG
	4	ATGAGTTAATAGTAGATGGAA		GATCCCATGAGTTAATAGTAGATGGAATTCAAGAGATTCCATCTACTATTAACTCATTTTTTGGAAA	AGCTTTTCCAAAAAATGAGTTAATAGTAGATGGAATCTCTTGAATTCCATCTACTATTAACTCATGG
MBD1	1	GTTCATCTATTACTGTGTA		GATCCCGTTCATCTATTACTGTGTATTCAAGAGATACACAGTAATAGATGAACTTTTTGGAAA	AGCTTTTCCAAAAAGTTCATCTATTACTGTGTATCTCTTGAATACACAGTAATAGATGAACGG
	2	GACGCTCAGACATCTATTA		GATCCCGACGCTCAGACATCTATTATTCAAGAGATAATAGATGTCTGAGCGTCTTTTTGGAAA	AGCTTTTCCAAAAAGACGCTCAGACATCTATTATCTCTTGAATAATAGATGTCTGAGCGTCGG
	3	GATCCGAAGCAAAGTTGAGCT		GATCCCGATCCGAAGCAAAGTTGAGCTTTCAAGAGAAGCTCAACTTTGCTTCGGATCTTTTTGGAAA	AGCTTTTCCAAAAAGATCCGAAGCAAAGTTGAGCTTCTCTTGAAAGCTCAACTTTGCTTCGGATCGG
	4	Acgagctacagccctacacga		GATCCCCGAGCTACAGCCCTACACGAATTCAAGAGATTCGTGTAGGGCTGTAGCTCGTTTTTGGAAA	AGCTTTTCCAAAAACGAGCTACAGCCCTACACGAATCTCTTGAATTCGTGTAGGGCTGTAGCTCGGG
MBD2	1	AGAGCGATGTCTACTACTT		GATCCCAGAGCGATGTCTACTACTTTTCAAGAGAAAGTAGTAGACATCGCTCTTTTTTGGAAA	AGCTTTTCCAAAAAAGAGCGATGTCTACTACTTTCTCTTGAAAAGTAGTAGACATCGCTCTGG
	2	CTGGGAGAAGAGGCTACAAG		GATCCCCTGGGAGAAGAGGCTACAAGTTCAAGAGACTTGTAGCCTCTTCTCCCAGTTTTTGGAAA	AGCTTTTCCAAAAACTGGGAGAAGAGGCTACAAGTCTCTTGAACTTGTAGCCTCTTCTCCCAGGG
	3	ATCAGATGTAACAGAACAA		GATCCCATCAGATGTAACAGAACAATTCAAGAGATTGTTCTGTTACATCTGATTTTTTGGAAA	AGCTTTTCCAAAAAATCAGATGTAACAGAACAATCTCTTGAATTGTTCTGTTACATCTGATGG
	4	GCAAGATGATGCCTAGTAA		GATCCCGCAAGATGATGCCTAGTAATTCAAGAGATTACTAGGCATCATCTTGCTTTTTGGAAA	AGCTTTTCCAAAAAGCAAGATGATGCCTAGTAATCTCTTGAATTACTAGGCATCATCTTGCGG
MBD3	1	GCAACAAGGTCAAGAGCGA		GATCCCGCAACAAGGTCAAGAGCGATTCAAGAGATCGCTCTTGACCTTGTTGCTTTTTGGAAA	AGCTTTTCCAAAAAGCAACAAGGTCAAGAGCGATCTCTTGAATCGCTCTTGACCTTGTTGCGG
	2	AGCAACCGGTGACCAAGAT		GATCCCAGCAACCGGTGACCAAGATTTCAAGAGAATCTTGGTCACCGGTTGCTTTTTTGGAAA	AGCTTTTCCAAAAAAGCAACCGGTGACCAAGATTCTCTTGAAATCTTGGTCACCGGTTGCTGG
	3	CCAACCAGGTCAAGGGCAA		GATCCCCCAACCAGGTCAAGGGCAATTCAAGAGATTGCCCTTGACCTGGTTGGTTTTTGGAAA	AGCTTTTCCAAAAACCAACCAGGTCAAGGGCAATCTCTTGAATTGCCCTTGACCTGGTTGGGG
	4	GGAAGAAGTTCCGCAGCAA		GATCCCGGAAGAAGTTCCGCAGCAATTCAAGAGATTGCTGCGGAACTTCTTCCTTTTTGGAAA	AGCTTTTCCAAAAAGGAAGAAGTTCCGCAGCAATCTCTTGAATTGCTGCGGAACTTCTTCCGG
MBD4	1	TAACTCGGCTTGCTTGCTA		GATCCCTAACTCGGCTTGCTTGCTATTCAAGAGATAGCAAGCAAGCCGAGTTATTTTTGGAAA	AGCTTTTCCAAAAATAACTCGGCTTGCTTGCTATCTCTTGAATAGCAAGCAAGCCGAGTTAGG
	2	GGACTGAAGTTCAGATCCA		GATCCCGGACTGAAGTTCAGATCCATTCAAGAGATGGATCTGAACTTCAGTCCTTTTTGGAAA	AGCTTTTCCAAAAAGGACTGAAGTTCAGATCCATCTCTTGAATGGATCTGAACTTCAGTCCGG
	3	GTTCACTTGCTAATTATCTT		GATCCCGTTCACTTGCTAATTATCTTTTCAAGAGAAAGATAATTAGCAAGTGAACTTTTTGGAAA	AGCTTTTCCAAAAAGTTCACTTGCTAATTATCTTTCTCTTGAAAAGATAATTAGCAAGTGAACGG
	4	TCTCAATCGGACCTCAGGCAA		GATCCCTCTCAATCGGACCTCAGGCAATTCAAGAGATTGCCTGAGGTCCGATTGAGATTTTTGGAAA	AGCTTTTCCAAAAATCTCAATCGGACCTCAGGCAATCTCTTGAATTGCCTGAGGTCCGATTGAGAGG
MBD5	1	CCAACCAGTTTCCATTCAA		GATCCCCCAACCAGTTTCCATTCAATTCAAGAGATTGAATGGAAACTGGTTGGTTTTTGGAAA	AGCTTTTCCAAAAACCAACCAGTTTCCATTCAATCTCTTGAATTGAATGGAAACTGGTTGGGG
	2	CCACCATCTTGCAGGTTTA		GATCCCCCACCATCTTGCAGGTTTATTCAAGAGATAAACCTGCAAGATGGTGGTTTTTGGAAA	AGCTTTTCCAAAAACCACCATCTTGCAGGTTTATCTCTTGAATAAACCTGCAAGATGGTGGGG
	3	GTAAACCAGTGAATCAGAA		GATCCCGTAAACCAGTGAATCAGAATTCAAGAGATTCTGATTCACTGGTTTACTTTTTGGAAA	AGCTTTTCCAAAAAGTAAACCAGTGAATCAGAATCTCTTGAATTCTGATTCACTGGTTTACGG
	4	TCCAACCAGTTTCCATTCA		GATCCCTCCAACCAGTTTCCATTCATTCAAGAGATGAATGGAAACTGGTTGGATTTTTGGAAA	AGCTTTTCCAAAAATCCAACCAGTTTCCATTCATCTCTTGAATGAATGGAAACTGGTTGGAGG
MBD6	1	TCTGGAGTGTCCACTTAAT		GATCCCTCTGGAGTGTCCACTTAATTTCAAGAGAATTAAGTGGACACTCCAGATTTTTGGAAA	AGCTTTTCCAAAAATCTGGAGTGTCCACTTAATTCTCTTGAAATTAAGTGGACACTCCAGAGG
	2	GGTCTGGAGTGTCCACTTA		GATCCCGGTCTGGAGTGTCCACTTATTCAAGAGATAAGTGGACACTCCAGACCTTTTTGGAAA	AGCTTTTCCAAAAAGGTCTGGAGTGTCCACTTATCTCTTGAATAAGTGGACACTCCAGACCGG
	3	GAAGGTGCTGTGTACTATA		GATCCCGAAGGTGCTGTGTACTATATTCAAGAGATATAGTACACAGCACCTTCTTTTTGGAAA	AGCTTTTCCAAAAAGAAGGTGCTGTGTACTATATCTCTTGAATATAGTACACAGCACCTTCGG
	4	CTGTAGCGATGCCTTAACA		GATCCCCTGTAGCGATGCCTTAACATTCAAGAGATGTTAAGGCATCGCTACAGTTTTTGGAAA	AGCTTTTCCAAAAACTGTAGCGATGCCTTAACATCTCTTGAATGTTAAGGCATCGCTACAGGG
MeCP2	1	ACACGAAAGCTTAAACAAA		GATCCCACACGAAAGCTTAAACAAATTCAAGAGATTTGTTTAAGCTTTCGTGTTTTTTGGAAA	AGCTTTTCCAAAAAACACGAAAGCTTAAACAAATCTCTTGAATTTGTTTAAGCTTTCGTGTGG
	2	AGAAGGTGTTCAGGTGAAA		GATCCCAGAAGGTGTTCAGGTGAAATTCAAGAGATTTCACCTGAACACCTTCTTTTTTGGAAA	AGCTTTTCCAAAAAAGAAGGTGTTCAGGTGAAATCTCTTGAATTTCACCTGAACACCTTCTGG
	3	CCAGGTCATGGTGATCAAA		GATCCCCCAGGTCATGGTGATCAAATTCAAGAGATTTGATCACCATGACCTGGTTTTTGGAAA	AGCTTTTCCAAAAACCAGGTCATGGTGATCAAATCTCTTGAATTTGATCACCATGACCTGGGG
	4	GTCAGCATCGAGGTCAAGGAA		GATCCCGTCAGCATCGAGGTCAAGGAATTCAAGAGATTCCTTGACCTCGATGCTGACTTTTTGGAAA	AGCTTTTCCAAAAAGTCAGCATCGAGGTCAAGGAATCTCTTGAATTCCTTGACCTCGATGCTGACGG
BAZ2A	1	TGCCTGAGCTGTTGAATAA		GATCCCTGCCTGAGCTGTTGAATAATTCAAGAGATTATTCAACAGCTCAGGCATTTTTGGAAA	AGCTTTTCCAAAAATGCCTGAGCTGTTGAATAATCTCTTGAATTATTCAACAGCTCAGGCAGG
	2	CTCACACTACTACTTCAGGGA		GATCCCCTCACACTACTACTTCAGGGATTCAAGAGATCCCTGAAGTAGTAGTGTGAGTTTTTGGAAA	AGCTTTTCCAAAAACTCACACTACTACTTCAGGGATCTCTTGAATCCCTGAAGTAGTAGTGTGAGGG
	3	GATCAACTGGAAGACACTCCA		GATCCCGATCAACTGGAAGACACTCCATTCAAGAGATGGAGTGTCTTCCAGTTGATCTTTTTGGAAA	AGCTTTTCCAAAAAGATCAACTGGAAGACACTCCATCTCTTGAATGGAGTGTCTTCCAGTTGATCGG
	4	GCTTCACTCATCCCAGATGCT		GATCCCGCTTCACTCATCCCAGATGCTTTCAAGAGAAGCATCTGGGATGAGTGAAGCTTTTTGGAAA	AGCTTTTCCAAAAAGCTTCACTCATCCCAGATGCTTCTCTTGAAAGCATCTGGGATGAGTGAAGCGG
BAZ2B	1	TTCTCCTGATGTTCTTAAA		GATCCCTTCTCCTGATGTTCTTAAATTCAAGAGATTTAAGAACATCAGGAGAATTTTTGGAAA	AGCTTTTCCAAAAATTCTCCTGATGTTCTTAAATCTCTTGAATTTAAGAACATCAGGAGAAGG
	2	TAACAACCAGGTGCTATTA		GATCCCTAACAACCAGGTGCTATTATTCAAGAGATAATAGCACCTGGTTGTTATTTTTGGAAA	AGCTTTTCCAAAAATAACAACCAGGTGCTATTATCTCTTGAATAATAGCACCTGGTTGTTAGG
	3	TGATTCAGATGATCTAGAA		GATCCCTGATTCAGATGATCTAGAATTCAAGAGATTCTAGATCATCTGAATCATTTTTGGAAA	AGCTTTTCCAAAAATGATTCAGATGATCTAGAATCTCTTGAATTCTAGATCATCTGAATCAGG
	4	AAACAAGAGTCATCGAAGA		GATCCCAAACAAGAGTCATCGAAGATTCAAGAGATCTTCGATGACTCTTGTTTTTTTTGGAAA	AGCTTTTCCAAAAAAAACAAGAGTCATCGAAGATCTCTTGAATCTTCGATGACTCTTGTTTGG
SETDB1	1	GGAACCATATTGCCTATGA		GATCCCGGAACCATATTGCCTATGATTCAAGAGATCATAGGCAATATGGTTCCTTTTTGGAAA	AGCTTTTCCAAAAAGGAACCATATTGCCTATGATCTCTTGAATCATAGGCAATATGGTTCCGG
	2	GAACCTATGTTTAGTATGA		GATCCCGAACCTATGTTTAGTATGATTCAAGAGATCATACTAAACATAGGTTCTTTTTGGAAA	AGCTTTTCCAAAAAGAACCTATGTTTAGTATGATCTCTTGAATCATACTAAACATAGGTTCGG
	3	CTGATGAAGATGATGATGTCC		GATCCCCTGATGAAGATGATGATGTCCTTCAAGAGAGGACATCATCATCTTCATCAGTTTTTGGAAA	AGCTTTTCCAAAAACTGATGAAGATGATGATGTCCTCTCTTGAAGGACATCATCATCTTCATCAGGG
	4	CAGCTTATCAAGACTGAGT		GATCCCCAGCTTATCAAGACTGAGTTTCAAGAGAACTCAGTCTTGATAAGCTGTTTTTGGAAA	AGCTTTTCCAAAAACAGCTTATCAAGACTGAGTTCTCTTGAAACTCAGTCTTGATAAGCTGGG
SETDB2	1	CCACCAAAGTTCAGTAATA		GATCCCCCACCAAAGTTCAGTAATATTCAAGAGATATTACTGAACTTTGGTGGTTTTTGGAAA	AGCTTTTCCAAAAACCACCAAAGTTCAGTAATATCTCTTGAATATTACTGAACTTTGGTGGGG
	2	AGACTCATCTTCGAATTTA		GATCCCAGACTCATCTTCGAATTTATTCAAGAGATAAATTCGAAGATGAGTCTTTTTTGGAAA	AGCTTTTCCAAAAAAGACTCATCTTCGAATTTATCTCTTGAATAAATTCGAAGATGAGTCTGG
	3	GCACTCCACGTGAGTTATA		GATCCCGCACTCCACGTGAGTTATATTCAAGAGATATAACTCACGTGGAGTGCTTTTTGGAAA	AGCTTTTCCAAAAAGCACTCCACGTGAGTTATATCTCTTGAATATAACTCACGTGGAGTGCGG
	4	CCTCGAGCATATAATCTAA		GATCCCCCTCGAGCATATAATCTAATTCAAGAGATTAGATTATATGCTCGAGGTTTTTGGAAA	AGCTTTTCCAAAAACCTCGAGCATATAATCTAATCTCTTGAATTAGATTATATGCTCGAGGGG
DNMT1	1	TCAAGTCCCTCTTAAATAA		GATCCCTCAAGTCCCTCTTAAATAATTCAAGAGATTATTTAAGAGGGACTTGATTTTTGGAAA	AGCTTTTCCAAAAATCAAGTCCCTCTTAAATAATCTCTTGAATTATTTAAGAGGGACTTGAGG
	2	GTGGTGGATGACAAGAAGT		GATCCCGTGGTGGATGACAAGAAGTTTCAAGAGAACTTCTTGTCATCCACCACTTTTTGGAAA	AGCTTTTCCAAAAAGTGGTGGATGACAAGAAGTTCTCTTGAAACTTCTTGTCATCCACCACGG
	3	AGTTCTACAGGCCTGAGAA		GATCCCAGTTCTACAGGCCTGAGAATTCAAGAGATTCTCAGGCCTGTAGAACTTTTTTGGAAA	AGCTTTTCCAAAAAAGTTCTACAGGCCTGAGAATCTCTTGAATTCTCAGGCCTGTAGAACTGG
	4	GATTCCACCAAGCAGGCAT		GATCCCGATTCCACCAAGCAGGCATTTCAAGAGAATGCCTGCTTGGTGGAATCTTTTTGGAAA	AGCTTTTCCAAAAAGATTCCACCAAGCAGGCATTCTCTTGAAATGCCTGCTTGGTGGAATCGG
DNMT3A	1	ACAACAAGCAGCCCATGTA		GATCCCACAACAAGCAGCCCATGTATTCAAGAGATACATGGGCTGCTTGTTGTTTTTTGGAAA	AGCTTTTCCAAAAAACAACAAGCAGCCCATGTATCTCTTGAATACATGGGCTGCTTGTTGTGG
	2	AGATGTTCTTTGCCAATAA		GATCCCAGATGTTCTTTGCCAATAATTCAAGAGATTATTGGCAAAGAACATCTTTTTTGGAAA	AGCTTTTCCAAAAAAGATGTTCTTTGCCAATAATCTCTTGAATTATTGGCAAAGAACATCTGG
	3	GACTTGGAGAAGCGGAGTGA		GATCCCGACTTGGAGAAGCGGAGTGATTCAAGAGATCACTCCGCTTCTCCAAGTCTTTTTGGAAA	AGCTTTTCCAAAAAGACTTGGAGAAGCGGAGTGATCTCTTGAATCACTCCGCTTCTCCAAGTCGG
	4	CAGCGTCACACAGAAGCAT		GATCCCCAGCGTCACACAGAAGCATTTCAAGAGAATGCTTCTGTGTGACGCTGTTTTTGGAAA	AGCTTTTCCAAAAACAGCGTCACACAGAAGCATTCTCTTGAAATGCTTCTGTGTGACGCTGGG
DNMT3B3	1	TGATCTCTCTAACGTCAAT		GATCCCTGATCTCTCTAACGTCAATTTCAAGAGAATTGACGTTAGAGAGATCATTTTTGGAAA	AGCTTTTCCAAAAATGATCTCTCTAACGTCAATTCTCTTGAAATTGACGTTAGAGAGATCAGG
	2	GATCAAGGGCTTCTCCTGG		GATCCCGATCAAGGGCTTCTCCTGGTTCAAGAGACCAGGAGAAGCCCTTGATCTTTTTGGAAA	AGCTTTTCCAAAAAGATCAAGGGCTTCTCCTGGTCTCTTGAACCAGGAGAAGCCCTTGATCGG
	3	GCCACCTCCAAGCGACAGG		GATCCCGCCACCTCCAAGCGACAGGTTCAAGAGACCTGTCGCTTGGAGGTGGCTTTTTGGAAA	AGCTTTTCCAAAAAGCCACCTCCAAGCGACAGGTCTCTTGAACCTGTCGCTTGGAGGTGGCGG
	4	CCAAGCGCCTCAAGACAAA		GATCCCCCAAGCGCCTCAAGACAAATTCAAGAGATTTGTCTTGAGGCGCTTGGTTTTTGGAAA	AGCTTTTCCAAAAACCAAGCGCCTCAAGACAAATCTCTTGAATTTGTCTTGAGGCGCTTGGGG
CGBP	1	AGAGCAAGACATATTGTAA		GATCCCAGAGCAAGACATATTGTAATTCAAGAGATTACAATATGTCTTGCTCTTTTTTGGAAA	AGCTTTTCCAAAAAAGAGCAAGACATATTGTAATCTCTTGAATTACAATATGTCTTGCTCTGG
	2	CAGATGACTGTGGCATGAA		GATCCCCAGATGACTGTGGCATGAATTCAAGAGATTCATGCCACAGTCATCTGTTTTTGGAAA	AGCTTTTCCAAAAACAGATGACTGTGGCATGAATCTCTTGAATTCATGCCACAGTCATCTGGG
	3	CTGAAGAGCACGGCAAGAA		GATCCCCTGAAGAGCACGGCAAGAATTCAAGAGATTCTTGCCGTGCTCTTCAGTTTTTGGAAA	AGCTTTTCCAAAAACTGAAGAGCACGGCAAGAATCTCTTGAATTCTTGCCGTGCTCTTCAGGG
	4	GTACGTGATGTCTTTGAGCT		GATCCCGTACGTGATGTCTTTGAGCTTTCAAGAGAAGCTCAAAGACATCACGTACTTTTTGGAAA	AGCTTTTCCAAAAAGTACGTGATGTCTTTGAGCTTCTCTTGAAAGCTCAAAGACATCACGTACGG
JmjC-domain-containing histone lysine demethylases
JHDM2A	1	AAACGCAAGTCTTCTGAGA		GATCCCAAACGCAAGTCTTCTGAGATTCAAGAGATCTCAGAAGACTTGCGTTTTTTTTGGAAA	AGCTTTTCCAAAAAAAACGCAAGTCTTCTGAGATCTCTTGAATCTCAGAAGACTTGCGTTTGG
(JMJD1A)	2	GGAGACCACTTCTGTCAAATG		GATCCCGGAGACCACTTCTGTCAAATGTTCAAGAGACATTTGACAGAAGTGGTCTCCTTTTTGGAAA	AGCTTTTCCAAAAAGGAGACCACTTCTGTCAAATGTCTCTTGAACATTTGACAGAAGTGGTCTCCGG
	3	GATTTGAAGATGTTCCAAA		GATCCCGATTTGAAGATGTTCCAAATTCAAGAGATTTGGAACATCTTCAAATCTTTTTGGAAA	AGCTTTTCCAAAAAGATTTGAAGATGTTCCAAATCTCTTGAATTTGGAACATCTTCAAATCGG
	4	GTCAACTGTGAGGAGATTCCA		GATCCCGTCAACTGTGAGGAGATTCCATTCAAGAGATGGAATCTCCTCACAGTTGACTTTTTGGAAA	AGCTTTTCCAAAAAGTCAACTGTGAGGAGATTCCATCTCTTGAATGGAATCTCCTCACAGTTGACGG
JHDM2B	1	GAAGGTTCTGCGTCAAATA		GATCCCGAAGGTTCTGCGTCAAATATTCAAGAGATATTTGACGCAGAACCTTCTTTTTGGAAA	AGCTTTTCCAAAAAGAAGGTTCTGCGTCAAATATCTCTTGAATATTTGACGCAGAACCTTCGG
(JMJD1B)	2	GGAGATGTGTGATGTGTGTGA		GATCCCGGAGATGTGTGATGTGTGTGATTCAAGAGATCACACACATCACACATCTCCTTTTTGGAAA	AGCTTTTCCAAAAAGGAGATGTGTGATGTGTGTGATCTCTTGAATCACACACATCACACATCTCCGG
	3	GGTTTGAAGATCTGATGGAGA		GATCCCGGTTTGAAGATCTGATGGAGATTCAAGAGATCTCCATCAGATCTTCAAACCTTTTTGGAAA	AGCTTTTCCAAAAAGGTTTGAAGATCTGATGGAGATCTCTTGAATCTCCATCAGATCTTCAAACCGG
	4	GATCATGACCCAATTCATGA		GATCCCGATCATGACCCAATTCATGATTCAAGAGATCATGAATTGGGTCATGATCTTTTTGGAAA	AGCTTTTCCAAAAAGATCATGACCCAATTCATGATCTCTTGAATCATGAATTGGGTCATGATCGG
JHDM2C
(JMJD1C)	1	TTAATAGCCTCTACATCTA		GATCCCTTAATAGCCTCTACATCTATTCAAGAGATAGATGTAGAGGCTATTAATTTTTGGAAA	AGCTTTTCCAAAAATTAATAGCCTCTACATCTATCTCTTGAATAGATGTAGAGGCTATTAAGG
	2	CATGTTCTGTCAACTTAAT		GATCCCCATGTTCTGTCAACTTAATTTCAAGAGAATTAAGTTGACAGAACATGTTTTTGGAAA	AGCTTTTCCAAAAACATGTTCTGTCAACTTAATTCTCTTGAAATTAAGTTGACAGAACATGGG
	3	CTCTGAAAGTGGAGACTCAGA		GATCCCCTCTGAAAGTGGAGACTCAGATTCAAGAGATCTGAGTCTCCACTTTCAGAGTTTTTGGAAA	AGCTTTTCCAAAAACTCTGAAAGTGGAGACTCAGATCTCTTGAATCTGAGTCTCCACTTTCAGAGGG
	4	GATGACTCCTGCTGTGAGATA		GATCCCGATGACTCCTGCTGTGAGATATTCAAGAGATATCTCACAGCAGGAGTCATCTTTTTGGAAA	AGCTTTTCCAAAAAGATGACTCCTGCTGTGAGATATCTCTTGAATATCTCACAGCAGGAGTCATCGG
JHDM3A	1	GAATGGTACTCTCTATGAA		GATCCCGAATGGTACTCTCTATGAATTCAAGAGATTCATAGAGAGTACCATTCTTTTTGGAAA	AGCTTTTCCAAAAAGAATGGTACTCTCTATGAATCTCTTGAATTCATAGAGAGTACCATTCGG
(JMJD2A)	2	CAGTACAACATACAGAAGAAA		GATCCCCAGTACAACATACAGAAGAAATTCAAGAGATTTCTTCTGTATGTTGTACTGTTTTTGGAAA	AGCTTTTCCAAAAACAGTACAACATACAGAAGAAATCTCTTGAATTTCTTCTGTATGTTGTACTGGG
	3	GAAGCAAGGTTTGTCAACAT		GATCCCGAAGCAAGGTTTGTCAACATTTCAAGAGAATGTTGACAAACCTTGCTTCTTTTTGGAAA	AGCTTTTCCAAAAAGAAGCAAGGTTTGTCAACATTCTCTTGAAATGTTGACAAACCTTGCTTCGG
	4	CCACTGAAGTCAAATTTGA		GATCCCCCACTGAAGTCAAATTTGATTCAAGAGATCAAATTTGACTTCAGTGGTTTTTGGAAA	AGCTTTTCCAAAAACCACTGAAGTCAAATTTGATCTCTTGAATCAAATTTGACTTCAGTGGGG
JHDM3B	1	GCAGCGATGGAAACTGAAA		GATCCCGCAGCGATGGAAACTGAAATTCAAGAGATTTCAGTTTCCATCGCTGCTTTTTGGAAA	AGCTTTTCCAAAAAGCAGCGATGGAAACTGAAATCTCTTGAATTTCAGTTTCCATCGCTGCGG
(JMJD2B)	2	GCCTAAGTCCTGGTACGCCAT		GATCCCGCCTAAGTCCTGGTACGCCATTTCAAGAGAATGGCGTACCAGGACTTAGGCTTTTTGGAAA	AGCTTTTCCAAAAAGCCTAAGTCCTGGTACGCCATTCTCTTGAAATGGCGTACCAGGACTTAGGCGG
	3	GGACATGGTCAAGATCTCCAT		GATCCCGGACATGGTCAAGATCTCCATTTCAAGAGAATGGAGATCTTGACCATGTCCTTTTTGGAAA	AGCTTTTCCAAAAAGGACATGGTCAAGATCTCCATTCTCTTGAAATGGAGATCTTGACCATGTCCGG
	4	GCAGACGTATGATGACATCGA		GATCCCGCAGACGTATGATGACATCGATTCAAGAGATCGATGTCATCATACGTCTGCTTTTTGGAAA	AGCTTTTCCAAAAAGCAGACGTATGATGACATCGATCTCTTGAATCGATGTCATCATACGTCTGCGG
JHDM3C	1	TGAGGGTGTGGATGAATGGAA		GATCCCTGAGGGTGTGGATGAATGGAATTCAAGAGATTCCATTCATCCACACCCTCATTTTTGGAAA	AGCTTTTCCAAAAATGAGGGTGTGGATGAATGGAATCTCTTGAATTCCATTCATCCACACCCTCAGG
(JMJD2C)	2	CCAAGTCTTGGTATGCTATA		GATCCCCCAAGTCTTGGTATGCTATATTCAAGAGATATAGCATACCAAGACTTGGTTTTTGGAAA	AGCTTTTCCAAAAACCAAGTCTTGGTATGCTATATCTCTTGAATATAGCATACCAAGACTTGGGG
	3	GGTGATTCCTCCTAAGGAGT		GATCCCGGTGATTCCTCCTAAGGAGTTTCAAGAGAACTCCTTAGGAGGAATCACCTTTTTGGAAA	AGCTTTTCCAAAAAGGTGATTCCTCCTAAGGAGTTCTCTTGAAACTCCTTAGGAGGAATCACCGG
	4	GTACTCCAAGATACTTGGA		GATCCCGTACTCCAAGATACTTGGATTCAAGAGATCCAAGTATCTTGGAGTACTTTTTGGAAA	AGCTTTTCCAAAAAGTACTCCAAGATACTTGGATCTCTTGAATCCAAGTATCTTGGAGTACGG
JMJD3	1	TGAACACCGTGCAGCTATA		GATCCCTGAACACCGTGCAGCTATATTCAAGAGATATAGCTGCACGGTGTTCATTTTTGGAAA	AGCTTTTCCAAAAATGAACACCGTGCAGCTATATCTCTTGAATATAGCTGCACGGTGTTCAGG
	2	GATCAACACTGAGGAGAAGCT		GATCCCGATCAACACTGAGGAGAAGCTTTCAAGAGAAGCTTCTCCTCAGTGTTGATCTTTTTGGAAA	AGCTTTTCCAAAAAGATCAACACTGAGGAGAAGCTTCTCTTGAAAGCTTCTCCTCAGTGTTGATCGG
	3	GTGCAACAACATTGCCTGGAA		GATCCCGTGCAACAACATTGCCTGGAATTCAAGAGATTCCAGGCAATGTTGTTGCACTTTTTGGAAA	AGCTTTTCCAAAAAGTGCAACAACATTGCCTGGAATCTCTTGAATTCCAGGCAATGTTGTTGCACGG
	4	GACTTGTTCAAGATGATCAA		GATCCCGACTTGTTCAAGATGATCAATTCAAGAGATTGATCATCTTGAACAAGTCTTTTTGGAAA	AGCTTTTCCAAAAAGACTTGTTCAAGATGATCAATCTCTTGAATTGATCATCTTGAACAAGTCGG
JMJD4	1	GAGACTCCTTGGTGAATGA		GATCCCGAGACTCCTTGGTGAATGATTCAAGAGATCATTCACCAAGGAGTCTCTTTTTGGAAA	AGCTTTTCCAAAAAGAGACTCCTTGGTGAATGATCTCTTGAATCATTCACCAAGGAGTCTCGG
	2	CCACCACTGCCAGGTCATCAT		GATCCCCCACCACTGCCAGGTCATCATTTCAAGAGAATGATGACCTGGCAGTGGTGGTTTTTGGAAA	AGCTTTTCCAAAAACCACCACTGCCAGGTCATCATTCTCTTGAAATGATGACCTGGCAGTGGTGGGG
	3	ACAACCTGGATGACACCAT		GATCCCACAACCTGGATGACACCATTTCAAGAGAATGGTGTCATCCAGGTTGTTTTTTGGAAA	AGCTTTTCCAAAAAACAACCTGGATGACACCATTCTCTTGAAATGGTGTCATCCAGGTTGTGG
	4	GACTGGCTGAATGAGTTCT		GATCCCGACTGGCTGAATGAGTTCTTTCAAGAGAAGAACTCATTCAGCCAGTCTTTTTGGAAA	AGCTTTTCCAAAAAGACTGGCTGAATGAGTTCTTCTCTTGAAAGAACTCATTCAGCCAGTCGG
JARID1a	1	CCTCCATTTGCCTGTGAAGTA		GATCCCCCTCCATTTGCCTGTGAAGTATTCAAGAGATACTTCACAGGCAAATGGAGGTTTTTGGAAA	AGCTTTTCCAAAAACCTCCATTTGCCTGTGAAGTATCTCTTGAATACTTCACAGGCAAATGGAGGGG
	2	GCAAGATTGTTGCCAGCAAA		GATCCCGCAAGATTGTTGCCAGCAAATTCAAGAGATTTGCTGGCAACAATCTTGCTTTTTGGAAA	AGCTTTTCCAAAAAGCAAGATTGTTGCCAGCAAATCTCTTGAATTTGCTGGCAACAATCTTGCGG
	3	GAACTGAAGAAACTTCAGA		GATCCCGAACTGAAGAAACTTCAGATTCAAGAGATCTGAAGTTTCTTCAGTTCTTTTTGGAAA	AGCTTTTCCAAAAAGAACTGAAGAAACTTCAGATCTCTTGAATCTGAAGTTTCTTCAGTTCGG
	4	GATGACAGCTATCATACAT		GATCCCGATGACAGCTATCATACATTTCAAGAGAATGTATGATAGCTGTCATCTTTTTGGAAA	AGCTTTTCCAAAAAGATGACAGCTATCATACATTCTCTTGAAATGTATGATAGCTGTCATCGG
JARID1b	1	AGACCACTGGAGCTATTCA		GATCCCAGACCACTGGAGCTATTCATTCAAGAGATGAATAGCTCCAGTGGTCTTTTTTGGAAA	AGCTTTTCCAAAAAAGACCACTGGAGCTATTCATCTCTTGAATGAATAGCTCCAGTGGTCTGG
	2	GACTGGAGGTGTCCTAAGTGT		GATCCCGACTGGAGGTGTCCTAAGTGTTTCAAGAGAACACTTAGGACACCTCCAGTCTTTTTGGAAA	AGCTTTTCCAAAAAGACTGGAGGTGTCCTAAGTGTTCTCTTGAAACACTTAGGACACCTCCAGTCGG
	3	CAGCAGTTGCTTAATGGCAAA		GATCCCCAGCAGTTGCTTAATGGCAAATTCAAGAGATTTGCCATTAAGCAACTGCTGTTTTTGGAAA	AGCTTTTCCAAAAACAGCAGTTGCTTAATGGCAAATCTCTTGAATTTGCCATTAAGCAACTGCTGGG
	4	CTTCGCTTTCATCCACAAGA		GATCCCCTTCGCTTTCATCCACAAGATTCAAGAGATCTTGTGGATGAAAGCGAAGTTTTTGGAAA	AGCTTTTCCAAAAACTTCGCTTTCATCCACAAGATCTCTTGAATCTTGTGGATGAAAGCGAAGGG
JARID1c	1	CCAACCTTGTGCAGTGTAA		GATCCCCCAACCTTGTGCAGTGTAATTCAAGAGATTACACTGCACAAGGTTGGTTTTTGGAAA	AGCTTTTCCAAAAACCAACCTTGTGCAGTGTAATCTCTTGAATTACACTGCACAAGGTTGGGG
	2	GAACCCACAGAGGAAGACA		GATCCCGAACCCACAGAGGAAGACATTCAAGAGATGTCTTCCTCTGTGGGTTCTTTTTGGAAA	AGCTTTTCCAAAAAGAACCCACAGAGGAAGACATCTCTTGAATGTCTTCCTCTGTGGGTTCGG
	3	GTGTGATGGCTGTGATGACAA		GATCCCGTGTGATGGCTGTGATGACAATTCAAGAGATTGTCATCACAGCCATCACACTTTTTGGAAA	AGCTTTTCCAAAAAGTGTGATGGCTGTGATGACAATCTCTTGAATTGTCATCACAGCCATCACACGG
	4	CTCCAAGACCTTCCTCAAGAA		GATCCCCTCCAAGACCTTCCTCAAGAATTCAAGAGATTCTTGAGGAAGGTCTTGGAGTTTTTGGAAA	AGCTTTTCCAAAAACTCCAAGACCTTCCTCAAGAATCTCTTGAATTCTTGAGGAAGGTCTTGGAGGG
JARID1d	1	TCATAGCATTCCTCTTAGA		GATCCCTCATAGCATTCCTCTTAGATTCAAGAGATCTAAGAGGAATGCTATGATTTTTGGAAA	AGCTTTTCCAAAAATCATAGCATTCCTCTTAGATCTCTTGAATCTAAGAGGAATGCTATGAGG
	2	CTATTTGGATCAGATTGCAAA		GATCCCCTATTTGGATCAGATTGCAAATTCAAGAGATTTGCAATCTGATCCAAATAGTTTTTGGAAA	AGCTTTTCCAAAAACTATTTGGATCAGATTGCAAATCTCTTGAATTTGCAATCTGATCCAAATAGGG
	3	TGCAGACATCTCAGGCATGAA		GATCCCTGCAGACATCTCAGGCATGAATTCAAGAGATTCATGCCTGAGATGTCTGCATTTTTGGAAA	AGCTTTTCCAAAAATGCAGACATCTCAGGCATGAATCTCTTGAATTCATGCCTGAGATGTCTGCAGG
	4	GACTACTTCAACATGCCTGT		GATCCCGACTACTTCAACATGCCTGTTTCAAGAGAACAGGCATGTTGAAGTAGTCTTTTTGGAAA	AGCTTTTCCAAAAAGACTACTTCAACATGCCTGTTCTCTTGAAACAGGCATGTTGAAGTAGTCGG
JARID2	1	AGACCCAAGAGGAATATCA		GATCCCAGACCCAAGAGGAATATCATTCAAGAGATGATATTCCTCTTGGGTCTTTTTTGGAAA	AGCTTTTCCAAAAAAGACCCAAGAGGAATATCATCTCTTGAATGATATTCCTCTTGGGTCTGG
	2	CAACGATGTTAGTTCTTCA		GATCCCCAACGATGTTAGTTCTTCATTCAAGAGATGAAGAACTAACATCGTTGTTTTTGGAAA	AGCTTTTCCAAAAACAACGATGTTAGTTCTTCATCTCTTGAATGAAGAACTAACATCGTTGGG
	3	CTACCAGATTGCACAAGCA		GATCCCCTACCAGATTGCACAAGCATTCAAGAGATGCTTGTGCAATCTGGTAGTTTTTGGAAA	AGCTTTTCCAAAAACTACCAGATTGCACAAGCATCTCTTGAATGCTTGTGCAATCTGGTAGGG
	4	CAGCAAGTGACTGACCTCAAA		GATCCCCAGCAAGTGACTGACCTCAAATTCAAGAGATTTGAGGTCAGTCACTTGCTGTTTTTGGAAA	AGCTTTTCCAAAAACAGCAAGTGACTGACCTCAAATCTCTTGAATTTGAGGTCAGTCACTTGCTGGG
JHDM1B	1	GCTTCAGCCTGGAGGAGAA		GATCCCGCTTCAGCCTGGAGGAGAATTCAAGAGATTCTCCTCCAGGCTGAAGCTTTTTGGAAA	AGCTTTTCCAAAAAGCTTCAGCCTGGAGGAGAATCTCTTGAATTCTCCTCCAGGCTGAAGCGG
(FBXL10)	2	TACTATGAGATGTGCTGGTAT		GATCCCTACTATGAGATGTGCTGGTATTTCAAGAGAATACCAGCACATCTCATAGTATTTTTGGAAA	AGCTTTTCCAAAAATACTATGAGATGTGCTGGTATTCTCTTGAAATACCAGCACATCTCATAGTAGG
	3	GTTTAACCTCATGCTCATGGA		GATCCCGTTTAACCTCATGCTCATGGATTCAAGAGATCCATGAGCATGAGGTTAAACTTTTTGGAAA	AGCTTTTCCAAAAAGTTTAACCTCATGCTCATGGATCTCTTGAATCCATGAGCATGAGGTTAAACGG
	4	GGAGATCCAGTCTCACTTA		GATCCCGGAGATCCAGTCTCACTTATTCAAGAGATAAGTGAGACTGGATCTCCTTTTTGGAAA	AGCTTTTCCAAAAAGGAGATCCAGTCTCACTTATCTCTTGAATAAGTGAGACTGGATCTCCGG
JHDM1A	1	GTCTTCCAAGTCTGAAGAAA		GATCCCGTCTTCCAAGTCTGAAGAAATTCAAGAGATTTCTTCAGACTTGGAAGACTTTTTGGAAA	AGCTTTTCCAAAAAGTCTTCCAAGTCTGAAGAAATCTCTTGAATTTCTTCAGACTTGGAAGACGG
(FBXL11)	2	GTGTATACTCCTACAGACACA		GATCCCGTGTATACTCCTACAGACACATTCAAGAGATGTGTCTGTAGGAGTATACACTTTTTGGAAA	AGCTTTTCCAAAAAGTGTATACTCCTACAGACACATCTCTTGAATGTGTCTGTAGGAGTATACACGG
	3	CAACCTGGAGCTGTACGAGAA		GATCCCCAACCTGGAGCTGTACGAGAATTCAAGAGATTCTCGTACAGCTCCAGGTTGTTTTTGGAAA	AGCTTTTCCAAAAACAACCTGGAGCTGTACGAGAATCTCTTGAATTCTCGTACAGCTCCAGGTTGGG
	4	GCTATGAAGATGATGGCAT		GATCCCGCTATGAAGATGATGGCATTTCAAGAGAATGCCATCATCTTCATAGCTTTTTGGAAA	AGCTTTTCCAAAAAGCTATGAAGATGATGGCATTCTCTTGAAATGCCATCATCTTCATAGCGG
UTX	1	GAATGTTGGTCCACTTACA		GATCCCGAATGTTGGTCCACTTACATTCAAGAGATGTAAGTGGACCAACATTCTTTTTGGAAA	AGCTTTTCCAAAAAGAATGTTGGTCCACTTACATCTCTTGAATGTAAGTGGACCAACATTCGG
	2	CACCCTGCCTAGCAATTCA		GATCCCCACCCTGCCTAGCAATTCATTCAAGAGATGAATTGCTAGGCAGGGTGTTTTTGGAAA	AGCTTTTCCAAAAACACCCTGCCTAGCAATTCATCTCTTGAATGAATTGCTAGGCAGGGTGGG
	3	CTAGCCATGGAGATTCTAA		GATCCCCTAGCCATGGAGATTCTAATTCAAGAGATTAGAATCTCCATGGCTAGTTTTTGGAAA	AGCTTTTCCAAAAACTAGCCATGGAGATTCTAATCTCTTGAATTAGAATCTCCATGGCTAGGG
	4	CAGCACGAATTAAGTATTT		GATCCCCAGCACGAATTAAGTATTTTTCAAGAGAAAATACTTAATTCGTGCTGTTTTTGGAAA	AGCTTTTCCAAAAACAGCACGAATTAAGTATTTTCTCTTGAAAAATACTTAATTCGTGCTGGG
UTY	1	AGCAACTGTATTGCAACAG		GATCCCAGCAACTGTATTGCAACAGTTCAAGAGACTGTTGCAATACAGTTGCTTTTTTGGAAA	AGCTTTTCCAAAAAAGCAACTGTATTGCAACAGTCTCTTGAACTGTTGCAATACAGTTGCTGG
	2	GCTATTCAGTATCTCCAAA		GATCCCGCTATTCAGTATCTCCAAATTCAAGAGATTTGGAGATACTGAATAGCTTTTTGGAAA	AGCTTTTCCAAAAAGCTATTCAGTATCTCCAAATCTCTTGAATTTGGAGATACTGAATAGCGG
	3	CCAGGAATCATTGAGAGAAGA		GATCCCCCAGGAATCATTGAGAGAAGATTCAAGAGATCTTCTCTCAATGATTCCTGGTTTTTGGAAA	AGCTTTTCCAAAAACCAGGAATCATTGAGAGAAGATCTCTTGAATCTTCTCTCAATGATTCCTGGGG
	4	CAGTCCTCACAGTGGATTACA		GATCCCCAGTCCTCACAGTGGATTACATTCAAGAGATGTAATCCACTGTGAGGACTGTTTTTGGAAA	AGCTTTTCCAAAAACAGTCCTCACAGTGGATTACATCTCTTGAATGTAATCCACTGTGAGGACTGGG
PHF2	1	CCAGCAGGAGGAGCAGAAA		GATCCCCCAGCAGGAGGAGCAGAAATTCAAGAGATTTCTGCTCCTCCTGCTGGTTTTTGGAAA	AGCTTTTCCAAAAACCAGCAGGAGGAGCAGAAATCTCTTGAATTTCTGCTCCTCCTGCTGGGG
	2	AAGGGACTTGTCCTTCTTG		GATCCCAAGGGACTTGTCCTTCTTGTTCAAGAGACAAGAAGGACAAGTCCCTTTTTTTGGAAA	AGCTTTTCCAAAAAAAGGGACTTGTCCTTCTTGTCTCTTGAACAAGAAGGACAAGTCCCTTGG
	3	GGCTGGAAATTCGAGAGCAAAC		GATCCCGGCTGGAAATTCGAGAGCAAATTCAAGAGATTTGCTCTCGAATTTCCAGCCTTTTTGGAAA	AGCTTTTCCAAAAAGGCTGGAAATTCGAGAGCAAATCTCTTGAATTTGCTCTCGAATTTCCAGCCGG
	4	CTCAGTGAGAATGCCTCCAAA		GATCCCCTCAGTGAGAATGCCTCCAAATTCAAGAGATTTGGAGGCATTCTCACTGAGTTTTTGGAAA	AGCTTTTCCAAAAACTCAGTGAGAATGCCTCCAAATCTCTTGAATTTGGAGGCATTCTCACTGAGGG
PHF8	1	CTCAGATGAAGTGATTCTGAA		GATCCCCTCAGATGAAGTGATTCTGAATTCAAGAGATTCAGAATCACTTCATCTGAGTTTTTGGAAA	AGCTTTTCCAAAAACTCAGATGAAGTGATTCTGAATCTCTTGAATTCAGAATCACTTCATCTGAGGG
	2	CACTATGTTGGTTCTGACAAA		GATCCCCACTATGTTGGTTCTGACAAATTCAAGAGATTTGTCAGAACCAACATAGTGTTTTTGGAAA	AGCTTTTCCAAAAACACTATGTTGGTTCTGACAAATCTCTTGAATTTGTCAGAACCAACATAGTGGG
	3	GATGCTCCATGGAGTCCTAAA		GATCCCGATGCTCCATGGAGTCCTAAATTCAAGAGATTTAGGACTCCATGGAGCATCTTTTTGGAAA	AGCTTTTCCAAAAAGATGCTCCATGGAGTCCTAAATCTCTTGAATTTAGGACTCCATGGAGCATCGG
	4	CCAGTTGAGCTATAATCTCAT		GATCCCCCAGTTGAGCTATAATCTCATTTCAAGAGAATGAGATTATAGCTCAACTGGTTTTTGGAAA	AGCTTTTCCAAAAACCAGTTGAGCTATAATCTCATTCTCTTGAAATGAGATTATAGCTCAACTGGGG
HR	1	CCAGCAAGCCTGTGAATCA		GATCCCCCAGCAAGCCTGTGAATCATTCAAGAGATGATTCACAGGCTTGCTGGTTTTTGGAAA	AGCTTTTCCAAAAACCAGCAAGCCTGTGAATCATCTCTTGAATGATTCACAGGCTTGCTGGGG
	2	CCAACATCCTGGACAGCATTA		GATCCCCCAACATCCTGGACAGCATTATTCAAGAGATAATGCTGTCCAGGATGTTGGTTTTTGGAAA	AGCTTTTCCAAAAACCAACATCCTGGACAGCATTATCTCTTGAATAATGCTGTCCAGGATGTTGGGG
	3	CTCCACAACCTTCCTGCAA		GATCCCCTCCACAACCTTCCTGCAATTCAAGAGATTGCAGGAAGGTTGTGGAGTTTTTGGAAA	AGCTTTTCCAAAAACTCCACAACCTTCCTGCAATCTCTTGAATTGCAGGAAGGTTGTGGAGGG
	4	CTGACCCAGTTTGTCTCCA		GATCCCCTGACCCAGTTTGTCTCCATTCAAGAGATGGAGACAAACTGGGTCAGTTTTTGGAAA	AGCTTTTCCAAAAACTGACCCAGTTTGTCTCCATCTCTTGAATGGAGACAAACTGGGTCAGGG
HSPBAP1	1	CCTGCAATCTTCTGTAACA		GATCCCCCTGCAATCTTCTGTAACATTCAAGAGATGTTACAGAAGATTGCAGGTTTTTGGAAA	AGCTTTTCCAAAAACCTGCAATCTTCTGTAACATCTCTTGAATGTTACAGAAGATTGCAGGGG
	2	GGAACTGTGACCAGTCTAGTA		GATCCCGGAACTGTGACCAGTCTAGTATTCAAGAGATACTAGACTGGTCACAGTTCCTTTTTGGAAA	AGCTTTTCCAAAAAGGAACTGTGACCAGTCTAGTATCTCTTGAATACTAGACTGGTCACAGTTCCGG
	3	CCAGGTACAAGGAAGGAAA		GATCCCCCAGGTACAAGGAAGGAAATTCAAGAGATTTCCTTCCTTGTACCTGGTTTTTGGAAA	AGCTTTTCCAAAAACCAGGTACAAGGAAGGAAATCTCTTGAATTTCCTTCCTTGTACCTGGGG
	4	CCAGACACTGGTGGCATTA		GATCCCCCAGACACTGGTGGCATTATTCAAGAGATAATGCCACCAGTGTCTGGTTTTTGGAAA	AGCTTTTCCAAAAACCAGACACTGGTGGCATTATCTCTTGAATAATGCCACCAGTGTCTGGGG
PTDSR	1	GACAGCTCCAGCGACTCTT		GATCCCGACAGCTCCAGCGACTCTTTTCAAGAGAAAGAGTCGCTGGAGCTGTCTTTTTGGAAA	AGCTTTTCCAAAAAGACAGCTCCAGCGACTCTTTCTCTTGAAAAGAGTCGCTGGAGCTGTCGG
	2	GGTAAGAGGGAGACCAAAGTT		GATCCCGGTAAGAGGGAGACCAAAGTTTTCAAGAGAAACTTTGGTCTCCCTCTTACCTTTTTGGAAA	AGCTTTTCCAAAAAGGTAAGAGGGAGACCAAAGTTTCTCTTGAAAACTTTGGTCTCCCTCTTACCGG
	3	CCTTACAGGTGGTTTGTGA		GATCCCCCTTACAGGTGGTTTGTGATTCAAGAGATCACAAACCACCTGTAAGGTTTTTGGAAA	AGCTTTTCCAAAAACCTTACAGGTGGTTTGTGATCTCTTGAATCACAAACCACCTGTAAGGGG
	4	CTACATCGAGTACATGGAGA		GATCCCCTACATCGAGTACATGGAGATTCAAGAGATCTCCATGTACTCGATGTAGTTTTTGGAAA	AGCTTTTCCAAAAACTACATCGAGTACATGGAGATCTCTTGAATCTCCATGTACTCGATGTAGGG
JHDM3D	1	TGTACTTTGGCATGTGGAA		GATCCCTGTACTTTGGCATGTGGAATTCAAGAGATTCCACATGCCAAAGTACATTTTTGGAAA	AGCTTTTCCAAAAATGTACTTTGGCATGTGGAATCTCTTGAATTCCACATGCCAAAGTACAGG
(jmjd2d)	2	TCACCGATTTATGGTGCTGA		GATCCCTCACCGATTTATGGTGCTGATTCAAGAGATCAGCACCATAAATCGGTGATTTTTGGAAA	AGCTTTTCCAAAAATCACCGATTTATGGTGCTGATCTCTTGAATCAGCACCATAAATCGGTGAGG
	3	TGTACTTTGGCATGTGGAA		GATCCCTGTACTTTGGCATGTGGAATTCAAGAGATTCCACATGCCAAAGTACATTTTTGGAAA	AGCTTTTCCAAAAATGTACTTTGGCATGTGGAATCTCTTGAATTCCACATGCCAAAGTACAGG
	4	CTGCGCAGAGGCCATCAATT		GATCCCCTGCGCAGAGGCCATCAATTTTCAAGAGAAATTGATGGCCTCTGCGCAGTTTTTGGAAA	AGCTTTTCCAAAAACTGCGCAGAGGCCATCAATTTCTCTTGAAAATTGATGGCCTCTGCGCAGGG
JMJD5	1	CCTTGCTCAGCACCAGCTCTT		GATCCCCCTTGCTCAGCACCAGCTCTTTTCAAGAGAAAGAGCTGGTGCTGAGCAAGGTTTTTGGAAA	AGCTTTTCCAAAAACCTTGCTCAGCACCAGCTCTTTCTCTTGAAAAGAGCTGGTGCTGAGCAAGGGG
	2	GTCCCAGACTCTCATGACA		GATCCCGTCCCAGACTCTCATGACATTCAAGAGATGTCATGAGAGTCTGGGACTTTTTGGAAA	AGCTTTTCCAAAAAGTCCCAGACTCTCATGACATCTCTTGAATGTCATGAGAGTCTGGGACGG
	3	GAGGAAGAGATCACTATCA		GATCCCGAGGAAGAGATCACTATCATTCAAGAGATGATAGTGATCTCTTCCTCTTTTTGGAAA	AGCTTTTCCAAAAAGAGGAAGAGATCACTATCATCTCTTGAATGATAGTGATCTCTTCCTCGG
	4	GAAGTTGGTTCGAGGTACA		GATCCCGAAGTTGGTTCGAGGTACATTCAAGAGATGTACCTCGAACCAACTTCTTTTTGGAAA	AGCTTTTCCAAAAAGAAGTTGGTTCGAGGTACATCTCTTGAATGTACCTCGAACCAACTTCGG
	5	TCAACGAGTTCATCAGCAA		GATCCCTCAACGAGTTCATCAGCAATTCAAGAGATTGCTGATGAACTCGTTGATTTTTGGAAA	AGCTTTTCCAAAAATCAACGAGTTCATCAGCAATCTCTTGAATTGCTGATGAACTCGTTGAGG
FIH	1	CTCTGTGTACAGTGCCAGCA		GATCCCCTCTGTGTACAGTGCCAGCATTCAAGAGATGCTGGCACTGTACACAGAGTTTTTGGAAA	AGCTTTTCCAAAAACTCTGTGTACAGTGCCAGCATCTCTTGAATGCTGGCACTGTACACAGAGGG
	2	TCATGAGTTCGTTGAGAAA		GATCCCTCATGAGTTCGTTGAGAAATTCAAGAGATTTCTCAACGAACTCATGATTTTTGGAAA	AGCTTTTCCAAAAATCATGAGTTCGTTGAGAAATCTCTTGAATTTCTCAACGAACTCATGAGG
	3	GCTCATTGGCATGGAAGGAAA		GATCCCGCTCATTGGCATGGAAGGAAATTCAAGAGATTTCCTTCCATGCCAATGAGCTTTTTGGAAA	AGCTTTTCCAAAAAGCTCATTGGCATGGAAGGAAATCTCTTGAATTTCCTTCCATGCCAATGAGCGG
	4	GGATCAGTTCGAGTGCCTCTA		GATCCCGGATCAGTTCGAGTGCCTCTATTCAAGAGATAGAGGCACTCGAACTGATCCTTTTTGGAAA	AGCTTTTCCAAAAAGGATCAGTTCGAGTGCCTCTATCTCTTGAATAGAGGCACTCGAACTGATCCGG
non-JmJC domain containing histone lysine demethylases (LSD1 family)
LSD1	1	TCCACCGAGTTCACAGTTA		GATCCCTCCACCGAGTTCACAGTTATTCAAGAGATAACTGTGAACTCGGTGGATTTTTGGAAA	AGCTTTTCCAAAAATCCACCGAGTTCACAGTTATCTCTTGAATAACTGTGAACTCGGTGGAGG
	2	GGATTTGGCAACCTTAACA		GATCCCGGATTTGGCAACCTTAACATTCAAGAGATGTTAAGGTTGCCAAATCCTTTTTGGAAA	AGCTTTTCCAAAAAGGATTTGGCAACCTTAACATCTCTTGAATGTTAAGGTTGCCAAATCCGG
	3	CTGTCGTCAGCAAACAAGTAA		GATCCCCTGTCGTCAGCAAACAAGTAATTCAAGAGATTACTTGTTTGCTGACGACAGTTTTTGGAAA	AGCTTTTCCAAAAACTGTCGTCAGCAAACAAGTAATCTCTTGAATTACTTGTTTGCTGACGACAGGG
	4	CTCTCATCAAGAGACAGACAA		GATCCCCTCTCATCAAGAGACAGACAATTCAAGAGATTGTCTGTCTCTTGATGAGAGTTTTTGGAAA	AGCTTTTCCAAAAACTCTCATCAAGAGACAGACAATCTCTTGAATTGTCTGTCTCTTGATGAGAGGG
PPOX	1	TGGTCCATCTACACAAGAA		GATCCCTGGTCCATCTACACAAGAATTCAAGAGATTCTTGTGTAGATGGACCATTTTTGGAAA	AGCTTTTCCAAAAATGGTCCATCTACACAAGAATCTCTTGAATTCTTGTGTAGATGGACCAGG
	2	CCAGTCTCTTCCAAGCTGA		GATCCCCCAGTCTCTTCCAAGCTGATTCAAGAGATCAGCTTGGAAGAGACTGGTTTTTGGAAA	AGCTTTTCCAAAAACCAGTCTCTTCCAAGCTGATCTCTTGAATCAGCTTGGAAGAGACTGGGG
	3	CTGTCCAGGGATTTGGACA		GATCCCCTGTCCAGGGATTTGGACATTCAAGAGATGTCCAAATCCCTGGACAGTTTTTGGAAA	AGCTTTTCCAAAAACTGTCCAGGGATTTGGACATCTCTTGAATGTCCAAATCCCTGGACAGGG
	4	GCCTCAGAGTGACTGTGAT		GATCCCGCCTCAGAGTGACTGTGATTTCAAGAGAATCACAGTCACTCTGAGGCTTTTTGGAAA	AGCTTTTCCAAAAAGCCTCAGAGTGACTGTGATTCTCTTGAAATCACAGTCACTCTGAGGCGG
AOF1	1	CTGCTAGGCAACTGCATAACT		GATCCCCTGCTAGGCAACTGCATAACTTTCAAGAGAAGTTATGCAGTTGCCTAGCAGTTTTTGGAAA	AGCTTTTCCAAAAACTGCTAGGCAACTGCATAACTTCTCTTGAAAGTTATGCAGTTGCCTAGCAGGG
	2	CCTCATCCTCGCACTGTGGTA		GATCCCCCTCATCCTCGCACTGTGGTATTCAAGAGATACCACAGTGCGAGGATGAGGTTTTTGGAAA	AGCTTTTCCAAAAACCTCATCCTCGCACTGTGGTATCTCTTGAATACCACAGTGCGAGGATGAGGGG
	3	GGTGACTGTCCTGGAAGCCAA		GATCCCGGTGACTGTCCTGGAAGCCAATTCAAGAGATTGGCTTCCAGGACAGTCACCTTTTTGGAAA	AGCTTTTCCAAAAAGGTGACTGTCCTGGAAGCCAATCTCTTGAATTGGCTTCCAGGACAGTCACCGG
	4	GGTGAGGCAACAAACAGGCAT		GATCCCGGTGAGGCAACAAACAGGCATTTCAAGAGAATGCCTGTTTGTTGCCTCACCTTTTTGGAAA	AGCTTTTCCAAAAAGGTGAGGCAACAAACAGGCATTCTCTTGAAATGCCTGTTTGTTGCCTCACCGG
MAOA	1	CATGTTCGACGTAGTCGTGA		GATCCCCATGTTCGACGTAGTCGTGATTCAAGAGATCACGACTACGTCGAACATGTTTTTGGAAA	AGCTTTTCCAAAAACATGTTCGACGTAGTCGTGATCTCTTGAATCACGACTACGTCGAACATGGG
	2	GTGGAGCTTATGTGGGACCAA		GATCCCGTGGAGCTTATGTGGGACCAATTCAAGAGATTGGTCCCACATAAGCTCCACTTTTTGGAAA	AGCTTTTCCAAAAAGTGGAGCTTATGTGGGACCAATCTCTTGAATTGGTCCCACATAAGCTCCACGG
	3	CCTGTGGTTCTTGTGGTATGT		GATCCCCCTGTGGTTCTTGTGGTATGTTTCAAGAGAACATACCACAAGAACCACAGGTTTTTGGAAA	AGCTTTTCCAAAAACCTGTGGTTCTTGTGGTATGTTCTCTTGAAACATACCACAAGAACCACAGGGG
	4	GAACTGGTGTGAGGAGCAGTA		GATCCCGAACTGGTGTGAGGAGCAGTATTCAAGAGATACTGCTCCTCACACCAGTTCTTTTTGGAAA	AGCTTTTCCAAAAAGAACTGGTGTGAGGAGCAGTATCTCTTGAATACTGCTCCTCACACCAGTTCGG
MAOB	1	TATGAGGCTAAATATGTGA		GATCCCTATGAGGCTAAATATGTGATTCAAGAGATCACATATTTAGCCTCATATTTTTGGAAA	AGCTTTTCCAAAAATATGAGGCTAAATATGTGATCTCTTGAATCACATATTTAGCCTCATAGG
	2	GGTTCCTGTGGTATGTGAA		GATCCCGGTTCCTGTGGTATGTGAATTCAAGAGATTCACATACCACAGGAACCTTTTTGGAAA	AGCTTTTCCAAAAAGGTTCCTGTGGTATGTGAATCTCTTGAATTCACATACCACAGGAACCGG
	3	GACCGAGTGAAGCTGGAGA		GATCCCGACCGAGTGAAGCTGGAGATTCAAGAGATCTCCAGCTTCACTCGGTCTTTTTGGAAA	AGCTTTTCCAAAAAGACCGAGTGAAGCTGGAGATCTCTTGAATCTCCAGCTTCACTCGGTCGG
	4	TGGAGGACAGGAGAGGAAA		GATCCCTGGAGGACAGGAGAGGAAATTCAAGAGATTTCCTCTCCTGTCCTCCATTTTTGGAAA	AGCTTTTCCAAAAATGGAGGACAGGAGAGGAAATCTCTTGAATTTCCTCTCCTGTCCTCCAGG
SMOX	1	GGACGTGGTTGAGGAATTCA		GATCCCGGACGTGGTTGAGGAATTCATTCAAGAGATGAATTCCTCAACCACGTCCTTTTTGGAAA	AGCTTTTCCAAAAAGGACGTGGTTGAGGAATTCATCTCTTGAATGAATTCCTCAACCACGTCCGG
	2	GAGGCAGTACACCAGTTTCT		GATCCCGAGGCAGTACACCAGTTTCTTTCAAGAGAAGAAACTGGTGTACTGCCTCTTTTTGGAAA	AGCTTTTCCAAAAAGAGGCAGTACACCAGTTTCTTCTCTTGAAAGAAACTGGTGTACTGCCTCGG
	3	AGGTGGAGAGCTGTGAGAGCA		GATCCCAGGTGGAGAGCTGTGAGAGCATTCAAGAGATGCTCTCACAGCTCTCCACCTTTTTTGGAAA	AGCTTTTCCAAAAAAGGTGGAGAGCTGTGAGAGCATCTCTTGAATGCTCTCACAGCTCTCCACCTGG
	4	CACGGATGTCACTGTGCTTGA		GATCCCCACGGATGTCACTGTGCTTGATTCAAGAGATCAAGCACAGTGACATCCGTGTTTTTGGAAA	AGCTTTTCCAAAAACACGGATGTCACTGTGCTTGATCTCTTGAATCAAGCACAGTGACATCCGTGGG
LAO1	1	AGAATGCTGGATACTATAA		GATCCCAGAATGCTGGATACTATAATTCAAGAGATTATAGTATCCAGCATTCTTTTTTGGAAA	AGCTTTTCCAAAAAAGAATGCTGGATACTATAATCTCTTGAATTATAGTATCCAGCATTCTGG
	2	ACAAGCTAATCCACACCTA		GATCCCACAAGCTAATCCACACCTATTCAAGAGATAGGTGTGGATTAGCTTGTTTTTTGGAAA	AGCTTTTCCAAAAAACAAGCTAATCCACACCTATCTCTTGAATAGGTGTGGATTAGCTTGTGG
	3	ATAAGTTCCACCAGTATGA		GATCCCATAAGTTCCACCAGTATGATTCAAGAGATCATACTGGTGGAACTTATTTTTTGGAAA	AGCTTTTCCAAAAAATAAGTTCCACCAGTATGATCTCTTGAATCATACTGGTGGAACTTATGG
	4	CCTCCCGCTTCATTTACTA		GATCCCCCTCCCGCTTCATTTACTATTCAAGAGATAGTAAATGAAGCGGGAGGTTTTTGGAAA	AGCTTTTCCAAAAACCTCCCGCTTCATTTACTATCTCTTGAATAGTAAATGAAGCGGGAGGGG
PAOX	1	CTCCGGAGAGTGACAGGAAA		GATCCCCTCCGGAGAGTGACAGGAAATTCAAGAGATTTCCTGTCACTCTCCGGAGTTTTTGGAAA	AGCTTTTCCAAAAACTCCGGAGAGTGACAGGAAATCTCTTGAATTTCCTGTCACTCTCCGGAGGG
	2	CACCCACAGCATGGACCTGGT		GATCCCCACCCACAGCATGGACCTGGTTTCAAGAGAACCAGGTCCATGCTGTGGGTGTTTTTGGAAA	AGCTTTTCCAAAAACACCCACAGCATGGACCTGGTTCTCTTGAAACCAGGTCCATGCTGTGGGTGGG
	3	CAAGACACCTGGTTCAAGA		GATCCCCAAGACACCTGGTTCAAGATTCAAGAGATCTTGAACCAGGTGTCTTGTTTTTGGAAA	AGCTTTTCCAAAAACAAGACACCTGGTTCAAGATCTCTTGAATCTTGAACCAGGTGTCTTGGG
	4	AAGACACCTGGTTCAAGAA		GATCCCAAGACACCTGGTTCAAGAATTCAAGAGATTCTTGAACCAGGTGTCTTTTTTTGGAAA	AGCTTTTCCAAAAAAAGACACCTGGTTCAAGAATCTCTTGAATTCTTGAACCAGGTGTCTTGG
	5	GACTCTGTCGGATGAAGAAGT		GATCCCGACTCTGTCGGATGAAGAAGTTTCAAGAGAACTTCTTCATCCGACAGAGTCTTTTTGGAAA	AGCTTTTCCAAAAAGACTCTGTCGGATGAAGAAGTTCTCTTGAAACTTCTTCATCCGACAGAGTCGG
IL4i1	1	GAACACGTGGACGGAGGTGCA		GATCCCGAACACGTGGACGGAGGTGCATTCAAGAGATGCACCTCCGTCCACGTGTTCTTTTTGGAAA	AGCTTTTCCAAAAAGAACACGTGGACGGAGGTGCATCTCTTGAATGCACCTCCGTCCACGTGTTCGG
	2	CCTGGAGGCAGATAACAGGA		GATCCCCCTGGAGGCAGATAACAGGATTCAAGAGATCCTGTTATCTGCCTCCAGGTTTTTGGAAA	AGCTTTTCCAAAAACCTGGAGGCAGATAACAGGATCTCTTGAATCCTGTTATCTGCCTCCAGGGG
	3	GGACACAAGGTCACCATCCT		GATCCCGGACACAAGGTCACCATCCTTTCAAGAGAAGGATGGTGACCTTGTGTCCTTTTTGGAAA	AGCTTTTCCAAAAAGGACACAAGGTCACCATCCTTCTCTTGAAAGGATGGTGACCTTGTGTCCGG
	4	ATGCCCAGCTCTCACAGGAT		GATCCCATGCCCAGCTCTCACAGGATTTCAAGAGAATCCTGTGAGAGCTGGGCATTTTTTGGAAA	AGCTTTTCCAAAAAATGCCCAGCTCTCACAGGATTCTCTTGAAATCCTGTGAGAGCTGGGCATGG

## Sheet: pRS constructs
		sequence	shRNA sense	shRNA antisense
pRS-hJarid1b #1		CCACAGAGCTTGTTGAGAA	GATCTCCCCACAGAGCTTGTTGAGAATTCAAGAGATTCTCAACAAGCTCTGTGGTTTTTA	AGCTTAAAAACCACAGAGCTTGTTGAGAATCTCTTGAATTCTCAACAAGCTCTGTGGGGA
pRS-hJarid1b #2		GCAGAGGCCATGAATATTA	GATCTCCGCAGAGGCCATGAATATTATTCAAGAGATAATATTCATGGCCTCTGCTTTTTA	AGCTTAAAAAGCAGAGGCCATGAATATTATCTCTTGAATAATATTCATGGCCTCTGCGGA
pRS-hJarid1b #3		CAACAGAACCTCATATTTG	GATCTCCCAACAGAACCTCATATTTGTTCAAGAGACAAATATGAGGTTCTGTTGTTTTTA	AGCTTAAAAACAACAGAACCTCATATTTGTCTCTTGAACAAATATGAGGTTCTGTTGGGA
pRS-hJarid1b #4		GCAGTGGGCTCACATATCA	GATCTCCGCAGTGGGCTCACATATCATTCAAGAGATGATATGTGAGCCCACTGCTTTTTA	AGCTTAAAAAGCAGTGGGCTCACATATCATCTCTTGAATGATATGTGAGCCCACTGCGGA
pRS-p53		GTACATGTGTAATAGCTCCttcaagagaGGAGCTATTACACATGTAC	GATCCCCGTACATGTGTAATAGCTCCTTCAAGAGAGGAGCTATTACACATGTACTTTTTGGAAA	AGCTTTTCCAAAAGTACATGTGTAATAGCTCCTCTCTTGAAGGAGCTATTACACATGTACGGG
pRS-Rb		ACATCGACCTCAAGTTCAA	GATCTCCACATCGACCTCAAGTTCAATTCAAGAGATTGAACTTGAGGTCGATGTTTTTTA	AGCTTAAAAAACATCGACCTCAAGTTCAATCTCTTGAATTGAACTTGAGGTCGATGTGGA
pRS-INK4		ATCAAGACATCGTGCGATA	GATCTCCATCAAGACATCGTGCGATATTCAAGAGATATCGCACGATGTCTTGATTTTTTA	AGCTTAAAAAATCAAGACATCGTGCGATATCTCTTGAATATCGCACGATGTCTTGATGGA
pRS-GFP		GCTGACCCTGAAGTTCATC	GATCTCCGCTGACCCTGAAGTTCATCTTCAAGAGAGATGAACTTCAGGGTCAGCTTTTTA	AGCTTAAAAAGCTGACCCTGAAGTTCATCTCTCTTGAAGATGAACTTCAGGGTCAGCGGA

## Sheet: qPCR primers
probe	sequences
mm B-actin fw	CCTCATGAAGATCCTGACTGA
mm B-actin rv	TTTATGTCACGAACAATTTCC
mm HPRT fw	CTGGTGAAAAGGACCTCTCG
mm HPRT rv	TGAAGTACTCATTATAGTCAAGGGCA
mm r18S fw	CATTCGAACGTCTGCCCTATC
mm r18S rv	CCTGCTGCCTTCCTTGGA
mm GAPDH fw	CAATGACCCCTTCATTGACC
mm GAPDH rv	GATCTCGCTCCTGGAAGATG
mm p19ARF fw	GCCGCACCGGAATCCT
mm p19ARF rv	TGGAGCAGAAGAGCTGCTACGT
mm p53 QFW	TGAAACGCCGACCTATCCTTA
mm p53 QRV	GGCACAAACACGAACCTCAAA
mm pRb QFW	GAACAGATTTGTCCTTCCCGTG
mm pRb QRV	TCAGGTCCTTCTCCATCCTTGG
mm p21 QFW	GGATTCCCTGGTCTTACCTTAGGC
mm p21 QRV	AGAAGTCACTGAGAACCCCAACTG
mm p16INK4A QFW	CGCAGGTTCTTGGTCACTGT
mm p16INK4A QRV	TGTTCACGAAAGCCAGAGCG
mm PCNA QFW	CGTCTCACGTCTCCTTGGTACAG
mm PCNA QRV	GGACATGCTGGTGAGGTTCAC
mm cyclinA1 QFW	GAAGCAGCCGGACATCACGGAGG
mm cyclinA1 QRV	CCTGATGCACACTCCTTGACGCC
mm cyclinD1 QFW	TGGAGCCCCTGAAGAAGAG
mm cyclinD1 QRV	AAGTGCGTTGTGCGGTAGC
mm_jarid1b_QFW	CTGGGAAGAGTTCGCGGAC
mm_jarid1b_QRV	CGCGGGGTGAAATGAAGTTTAT
mm decorin_QFW	TCTTGGGCTGGACCATTTGAA
mm decorin_QRV	CATCGGTAGGGGCACATAGA
mm p57_QFW	CGAGGAGCAGGACGAGAATC
mm p57_QRV	GAAGAAGTCGTTCGCATTGGC
mm bcat1_QFW	GAAGTGGCGGAGACTTTTAGG
mm bcat1_QRV	TGGTCAGTAAACGTAGCTCCA
mm Robo3_QFW	TGTGTGGCTCGCAACTACC
mm Robo3_QRV	GCTCTGGGTGACCCTTAGG
mm_CAV1_QFW	ATGTCTGGGGGCAAATACGTG
mm_CAV1_QRV	CGCGTCATACACTTGCTTCT
mm_GRO1_QFW	CTGGGATTCACCTCAAGAACATC
mm_GRO1_QRV	CAGGGTCAAGGCAAGCCTC
mm p107_QFW1	CAAGAGTCAAGGAAGTTCGCA
mm p107_QRV1	TCGAAGGAGCAATTTTCAGCTTT
mm cyclinE_QFW1	GTGGCTCCGACCTTTCAGTC
mm cyclinE_QRV1	CACAGTCTTGTCAATCTTGGCA
mm mcm3_QFW1	GAATGAAAAGAGGGCTAACCGC
mm mcm3_QRV1	GCGAACCAGAGAGCATTTAGTAA
mm_PGK_QFW1	ATGTCGCTTTCTAACAAGCTG
mm_PGK_QFRV	GCTCCATTGTCCAAGCAGAAT
mm_rpl4_QFW	CCTTTGGAAATATGTGTCGTGG
mm_rpl4_QFRV	CTTTAGACATCACCAAAGCTGG

## Sheet: ChIP primers
name	forward	reverse	source / PubMed ID
Cdc25c	TCATGTTCTGGTGCGATGAT	AGCCAGAGGTCTGACCATTC	Blais et al ( 2007), 18166651
CyclinE	GCCACATTGACAAGCTTCAG	GGTCTGCTGCCTACAGGGTA	Blais et al ( 2007), 18166651
p19ARF	TTTTTATAGATGGACTCGGAGCAA	GTCCCGAAACTTTCGTCTATGC	Rowland et al (2002), 12150825
Cdc2	GGTAAAGCTCCCGGGATCCGCCAAT	GTGGACTGTCACTTTGGTGGCTGGC	Rowland et al (2002), 12150825
CyclinA	CCGGCGCTTCTGGTGAC	CAAGTAGCCCGCGACTATTGA	Rowland et al (2002), 12150825
Mcm3.1			tebu-bio.com
Mcm3.2			tebu-bio.com
Mcm5	AACCAATAGGAGCGCAGAGA	AAGCCCGACATGACTGTACC	Blais et al ( 2007), 18166651
Hoxc8	CCGGGAGTCTGAGGAATTCGC	GGACCGAACCCCAAGCTGGC	Barradas et al (2009), 19451218
Ink4a	GATGGAGCCCGGACTACAGAAG	CTGTTTCAACGCCCAGCTCTC	Barradas et al (2009), 19451218
RPL30			#7015, Cell Signaling
γActin	TCCGCAAAGACCTGTATGCC	CTCCTTCTGCATCCTGTCAGC	Rowland et al (2002), 12150825
Cont	TTCCCAGGAGCTGAAATTCCAG	AAAAATTCCCAACACCCACTTG	Barradas et al (2009), 19451218
